# Supplementary material for: Chromosome 9p21 SNPs Associated with Multiple Disease Phenotypes Correlate with ANRIL Expression
Source: PLoS Genet. 2010 Apr 8;6(4):e1000899. doi: 10.1371/journal.pgen.1000899 (PMC2851566; doi:10.1371/journal.pgen.1000899)
Supplement: Table S3 — Primer sequences. (0.03 MB XLS) [file pgen.1000899.s013.xls]

## Sheet: Final genotyping design
WELL	SNP_ID	PCR primer 1	PCR primer 2	Amplicon size	Extension primer sequence
W1	rs3088440	ACGTTGGATGAGATCATCAGTCACCGAAGG	ACGTTGGATGTCTACGTTAAAAGGCAGGAC	140	CGAAGGTCCTACAGGGC
W1	rs15735	ACGTTGGATGAGTAGAGATTACCCTCCACC	ACGTTGGATGATGACTAGTAAACATGTGGG	136	GAGAAGAGAATGGTGGG
W1	rs1333049	ACGTTGGATGTTGCTTACCTCTGCGAGTGG	ACGTTGGATGGTGTATGACACTTCTTAGGC	140	CTGCGAGTGGCTGCTTTT
W1	rs10965215	ACGTTGGATGAGGAGCTGAGGAATCATCAC	ACGTTGGATGGAGACTTGTCTGACAAATCC	138	TTGGAATCCTTTGAAATGT
W1	rs1333040	ACGTTGGATGCATTCAAGAGAGACAGGAGG	ACGTTGGATGCATTGAGATTTGGGAGCCAC	138	gGGGTCAGAGGTAAGAATG
W1	rs10757278	ACGTTGGATGACTCTGTCTTGATTCTGCAT	ACGTTGGATGTGGAAAGTGACAAAGAGGAC	139	cccTGATTCTGCATCGCTGC
W1	rs10757274	ACGTTGGATGCATGGTGATGGGAGGTACTG	ACGTTGGATGGAATTCCCTACCCCTATCTC	139	gAAATCTAAGCTGAGTGTTG
W1	rs1063192	ACGTTGGATGCATGTTACTTCATTTCTGG	ACGTTGGATGACTGTGGGATCCACAATAAC	121	GGAATCTTTCCTAATGACAAC
W1	rs496892	ACGTTGGATGCCTGTTCCCCACAAAAATGC	ACGTTGGATGACTTTGTTGGAGGACCAAGG	140	ccctGCAGGCACCCCTGAATCC
W1	rs7865618	ACGTTGGATGTTTCACCAGGTGTAGTTAGG	ACGTTGGATGAATGCCCCACAAATACATTG	140	TGTTTGTTTAGCTTCTTAAACC
W1	rs3217992	ACGTTGGATGGCTGATGAAACAGCTAAACC	ACGTTGGATGTGGGTATCAATTACCACCTG	131	TGGCATTGATAAGTTACTATTT
W1	rs10738605	ACGTTGGATGCTAGGGTTCAAGCATCACTG	ACGTTGGATGCTCTGATGGTTTCTTTGGAG	140	ttccAGCATCACTGTTAGGTGTG
W1	rs7023954	ACGTTGGATGTTTCATTGCATGCAGCCATC	ACGTTGGATGTCCTTTAGTAGTAACATCC	134	GGAAGATAAAAAATGTTGATTGC
W1	rs10116277	ACGTTGGATGTGGTAATACCTAGCCTAAAC	ACGTTGGATGCTCTAGAATCGATTCTTGGG	140	ctcCAAGAGTTCACTCATAAATCT
W1	rs2383206	ACGTTGGATGCATGGCCCGATGATTTTCAG	ACGTTGGATGGGTTCAGGATTCAGGCCATC	135	cTTTCCTTAGAAATGTTATTGTAGT
W1	rs7044859	ACGTTGGATGTCCTCCTATTTCAATCTAC	ACGTTGGATGGGGCTCAATATTTTGAGTGG	138	aagAATGTGAACATGAAATCTTGAA
W2	rs2383207	ACGTTGGATGGAACTCAAAGATACTTAGCC	ACGTTGGATGTTGGGCAGCTCTTTTCATAC	150	CCTGTTCGGATCCCTTC
W2	rs11515	ACGTTGGATGCAGACATCCCCGATTGAAAG	ACGTTGGATGATGAAAACTACGAAAGCGGG	150	AGGCTCTGAGAAACCTC
W2	rs564398	ACGTTGGATGTGATGATTCCTCAGCTCCTC	ACGTTGGATGGATGGTTTCCCAAACAGCAC	149	GCCCCCATGACTTTCTTTG
W2	rs1134871	ACGTTGGATGGGGAGGGATACTGGGATAAT	ACGTTGGATGGAACTGGATCTTTCTAAATC	147	TCACATTTTTCTACAGTGAAT
W3	rs11790231	ACGTTGGATGCTCTCTCTTCCCTTTTCCTC	ACGTTGGATGGGGAAGAAAGAAAGTGGTAG	98	CCCTTTTCCTCCAACTC
W3	rs17694493	ACGTTGGATGTTTGGATGGTGAGAGCAGTC	ACGTTGGATGGAGTCTGTCAACTCATGTAA	99	AGAGCAGTCACACTGTT
W3	rs615552	ACGTTGGATGAGACTCTACCCAGTGATGAG	ACGTTGGATGCAAAAATGTGGCCACACTGC	96	AGTGATGAGGAACGGGA
W3	rs16905599	ACGTTGGATGGGCCCAGGAATGAAATTATC	ACGTTGGATGGTGTGAAAATAATGCGTGGG	82	TATCGCTCTGTATGACCTA
W3	rs3217986	ACGTTGGATGCGTGATCCAGGGATTTTAGC	ACGTTGGATGAACTCCACCAGATAGCAGAG	92	CATCTGTCGTCGCTTGCACA
W3	rs10965227	ACGTTGGATGGGTGCCATGTTCTTCCTTTC	ACGTTGGATGTCAGTTTCCCCATCTGGCAC	99	CATGTTCTTCCTTTCTACATT
W3	rs10965228	ACGTTGGATGGTCACTGGGCCTCTATATCA	ACGTTGGATGAGTGGCTCACTATTCACATC	100	GGAGGAAATAACATTTTCTGA
W3	rs10125231	ACGTTGGATGGCATCTCAGTTACCATGAGC	ACGTTGGATGAAAATGCAGGGAATTTAAG	99	aTCAGTTACCATGAGCCCAATA
W3	rs3218009	ACGTTGGATGCCTAAGGGATAAAGCTAGTG	ACGTTGGATGCTTACTGAATATCCCTTGTC	95	AAGGGATAAAGCTAGTGTCATAG
W3	rs2184061	ACGTTGGATGGCATAATCAAAATCAAGCCTG	ACGTTGGATGGCACTACTACTTACCTAATG	99	cagCAAAATCAAGCCTGTTAGATA
W3	rs10811650	ACGTTGGATGTCCTAGGGAATGTGTTACAG	ACGTTGGATGTGTTACCCACACCTTTGATG	87	ggaAGATACAGTGAAGAGTACAAA
W3	rs495490	ACGTTGGATGCAGCACTCCGAACCAAAATG	ACGTTGGATGGGTGAGGAACTGCATAAGTG	98	ACCAAAATGATTCTGTAAACAAAAA
W3	rs7857345	ACGTTGGATGAGTTAGGATGCTTTCAGGTA	ACGTTGGATGCCATCAGGAAATAATCCTTAG	100	cctGATGCTTTCAGGTACTTGTAATA
W3	rs3731239	ACGTTGGATGATCAGTGGAAATCTGTGGTG	ACGTTGGATGGCCGCTTCTGAATAATTTCG	94	GTGTATGTTGGAATAAATATCGAATA
W4	rs7036656	ACGTTGGATGTCCAAAGCCTTTGACACACG	ACGTTGGATGCTACCCATCTAAGGGTAGAG	95	TTTGACACACGGTAACA
W4	rs1547705	ACGTTGGATGGTGCTAGTGGCTCACTATTC	ACGTTGGATGGGCCTCTATATCATGATCAAC	98	GGCTCACTATTCACATCA
W4	rs1333045	ACGTTGGATGCATGTCATCTTAATGAATGC	ACGTTGGATGTTATTGTGAGGCCCAAGTGC	96	ATGCTTACTAGATGCCAG
W4	rs1011970	ACGTTGGATGAGAACTGATAGGGAGCCAGC	ACGTTGGATGGAAGATACAGGTGGAACTGG	99	AGAAATATCATGGTCCTCTG
W4	rs2811712	ACGTTGGATGCTAGGGATAAGGGTAATTGC	ACGTTGGATGGAACAGAGAGCTTACTATAT	98	GGAATGCCATCTGAATAAAAG
W5	rs1801022	ACGTTGGATGAACCTGCGCACCATGTTCTC	ACGTTGGATGTGCTCACCTCTGGTGCCAAA	100	TGTTCTCGCCGCCTCCA
W5	rs3731249	ACGTTGGATGCTCTCAGGGTACAAATTCTC	ACGTTGGATGGCAGTAACCATGCCCGCATA	99	ACCTGAGGGACCTTCCG
W5	rs2811711	ACGTTGGATGCTTAGACATGTGGTTCTCGC	ACGTTGGATGTCAGTTTCCCACGATTGAGG	95	cGTGGTTCTCGCAGTACC
W5	rs3814960	ACGTTGGATGTAATAGCACCTCCTCCGAGC	ACGTTGGATGCTCAAATCCTCTGGAGGGAC	99	CCTCCGAGCACTCGCTCAC
W5	rs3218018	ACGTTGGATGATTCCATCTTGGTTTCCCCC	ACGTTGGATGATTCCCCTGCATACTGCAAC	91	CGCTGCCCAATACCTGTTC
W5	rs36228834	ACGTTGGATGTCCCTATGACACCAAACACC	ACGTTGGATGGTTTCCTTCCTCCGCGATAC	88	CCGATTCAATTTGGCAGTT
W5	rs2518723	ACGTTGGATGACACACCCACCCACTCAGG	ACGTTGGATGACCCGGAGCCTGCGGTCT	96	gcGCCCGCGAGGTTTAGGAC
W5	rs2069418	ACGTTGGATGCCCTTGTGACCGAGAGAAAG	ACGTTGGATGCAGAAAGACACATCCAAGAG	94	AGTCATTCAAAATAACTCCGT
W5	rs3218005	ACGTTGGATGGCCAGGATTGAGAAACAATT	ACGTTGGATGTGGTGTTTGCCTCAGTAGTC	100	ggAGGGGTTTTAAACTTGTTG
W5	rs2383208	ACGTTGGATGTCTTGAAACTAGTAGATGC	ACGTTGGATGGCAACTAAAACTGTGACAGG	80	cCTAGTAGATGCTCAATTCATG
W5	rs3218022	ACGTTGGATGCCCATATTATTGAGGATAATC	ACGTTGGATGGCTGTGGAGGTATTTTTTAG	99	TTATTGAGGATAATCTGCTTTT
W5	rs2891169	ACGTTGGATGGGCCAAGGCAACAGTTTCTT	ACGTTGGATGACTCTTTGTTATGAATGTG	83	AGTTTCTTAATGAGAGAGTAGA
W5	rs10757283	ACGTTGGATGCAGGATGGGGAAGGTTTTTG	ACGTTGGATGCCCGACTGGAAAACCTTATA	99	ggTGGGGAAGGTTTTTGACTTTA
W5	rs10811661	ACGTTGGATGATAAGCGTTCTTGCCCTGTC	ACGTTGGATGAGATCAGGAGGGTAATAGAC	99	AGCTCACCTCCAGCTTTAGTTTTC
W5	rs3731257	ACGTTGGATGCTTGGTTCAGCACTCACTTG	ACGTTGGATGAGCTGCCAGAATTGACTTCG	99	agTGGTTGCTGTAAAACTTTCTTA
W5	rs3218012	ACGTTGGATGGTTTTTTTTAACAGGGGTA	ACGTTGGATGTTTTTCTCCCCTATCCCTGC	98	TTTAACAGGGGTAAATAATTTTCT
W5	rs3218008	ACGTTGGATGCAAAACCCCAAAGTCATAAG	ACGTTGGATGCTTTTGACATATATGATC	97	AGATAACATAAGCAAGAATAAAAAA
W5	rs3218020	ACGTTGGATGAACTGTCACATTATCCCGTC	ACGTTGGATGGATCCTCAGAAAACTGAGGG	80	cCACATTATCCCGTCATGCCTGAGGG
W5	rs2069416	ACGTTGGATGCCTGGCACACATAAGACAAA	ACGTTGGATGGATGTTTCATTATTACTGC	98	CACATAAGACAAAAAAAAATTATACT
CDKN2A cDNA	rs11515/rs3088440	GGAAGGTCCCTCAGACATCC	ATTTTCTAAATGAAAACTACGAAAGC	150	Same as genotyping primer
CDKN2B cDNA	rs1063192	Same as genotyping primer	Same as genotyping primer	121	Same as genotyping primer
CDKN2B cDNA	rs3217992	Same as genotyping primer	Same as genotyping primer	131	Same as genotyping primer
ANRIL cDNA	rs10965215/rs564398	CGCCGGACTAGGACTATTTG	GCACATACCACACCCTAACTACC	150	Same as genotyping primer
CDKN2A gDNA	rs11515/rs3088440	ACGTTGGATGAGACATCCCCGATTGAAAG	ACGTTGGATGATTTTCTAAATGAAAACTACGAAAGC	158	Same as genotyping primer
CDKN2B gDNA	rs1063192	Same as genotyping primer	Same as genotyping primer	121	Same as genotyping primer
CDKN2B gDNA	rs3217992	Same as genotyping primer	Same as genotyping primer	131	Same as genotyping primer
ANRIL gDNA	rs10965215/rs564398	ACGTTGGATGTCTGAATCTAATCACATAGAGACTTG	ACGTTGGATGGCACATACCACACCCTAACTACC	219	Same as genotyping primer
